# Supplementary material for: Identification of stable reference genes for qRT-PCR in Stropharia rugosoannulata using mRNA-sequencing data
Source: PLoS One. 2025 May 7;20(5):e0323272. doi: 10.1371/journal.pone.0323272 (PMC12058128; doi:10.1371/journal.pone.0323272)
Supplement: S1 Table — (XLS) [file pone.0323272.s001.xls]

## Sheet: Red S. rugosoannulata
S1 Table:Ranking of the candidate reference genes for red S. rugosoannulata according to geNorm BestKeeper and NormFinder
Gene	geNorm		NormFinder		BestKeeper
	M	Ranking	Stability Value	Ranking	Standard deviation	Ranking
UBP	0.192	4	0.045	1	0.173	4
MRP	0.247	6	0.159	3	0.007	1
MTC	0.141	2	0.138	2	0.213	6
VMA	0.115	1	0.212	4	0.24	7
RPB2	0.115	1	0.327	8	0.318	10
UBQ	0.203	5	0.231	5	0.28	8
GAPDH	0.319	8	0.352	9	0.122	2
LEO	0.155	3	0.3	7	0.313	9
ACTIN	0.286	7	0.295	6	0.184	5
CKA1	0.345	9	0.413	10	0.169	3
