# Supplementary material for: Identification of stable reference genes for qRT-PCR in Stropharia rugosoannulata using mRNA-sequencing data
Source: PLoS One. 2025 May 7;20(5):e0323272. doi: 10.1371/journal.pone.0323272 (PMC12058128; doi:10.1371/journal.pone.0323272)
Supplement: S2 Table — (XLS) [file pone.0323272.s002.xls]

## Sheet: Yellow S. rugosoannulata
S2 Table：Ranking of the candidate reference genes for yellow S. rugosoannulata according to geNorm NormFinder and BestKeeper.
Gene	geNorm		NormFinder		BestKeeper
	M	Ranking	Stability Value	Ranking	Standard deviation	Ranking
UBP	0	1	0	1	0.251	7
CKA1	0	1	0	2	0.251	6
MTC	0.069	2	0.052	4	0.173	4
UBQ	0.117	3	0.04	3	0.173	3
VMA	0.154	5	0.119	6	0.073	1
ACTIN	0.13	4	0.117	5	0.189	5
MRP	0.196	6	0.217	7	0.107	2
LEO	0.236	7	0.284	8	0.344	8
GAPDH	0.357	8	0.861	9	0.476	9
RPB2	0.475	9	0.933	10	0.716	10
