# Supplementary material for: Identification of stable reference genes for qRT-PCR in Stropharia rugosoannulata using mRNA-sequencing data
Source: PLoS One. 2025 May 7;20(5):e0323272. doi: 10.1371/journal.pone.0323272 (PMC12058128; doi:10.1371/journal.pone.0323272)
Supplement: S3 Table — (XLS) [file pone.0323272.s003.xls]

## Sheet:  Different colors of the pileus
S3 Table:Ranking of the candidate reference genes for different colors of the pileus according to geNorm NormFinder and BestKeeper.
Gene	geNorm		NormFinder		BestKeeper
	M	Ranking	Stability Value	Ranking	Standard deviation	Ranking
MTC	0.194	1	0.117	1	0.312	4
UBP	0.194	1	0.156	3	0.271	2
ACTIN	0.258	3	0.152	2	0.297	3
MRP	0.276	4	0.173	4	0.267	1
UBQ	0.235	2	0.26	6	0.353	6
CKA1	0.293	5	0.235	5	0.34	5
VMA	0.314	6	0.291	7	0.356	7
LEO1	0.332	7	0.39	8	0.36	8
GAPDH	0.392	8	0.568	9	0.397	9
RPB2	0.653	9	1.672	10	1.515	10
